# Supplementary material for: UV-Enhanced Artificial Synapses Based on WSe2-SrAl2O4 Composites
Source: Nanomaterials (Basel). 2025 Dec 17;15(24):1890. doi: 10.3390/nano15241890 (PMC12735879; doi:10.3390/nano15241890)
Supplement: Supplementary file 1 [file nanomaterials-15-01890-s001.zip]

Archive with 1 entries (1 files):
- nanomaterials-4020774-supplementary.pdf
